# Supplementary material for: AAV-mediated editing of PMP22 rescues Charcot-Marie-Tooth disease type 1A features in patient-derived iPS Schwann cells
Source: Commun Med (Lond). 2023 Nov 28;3:170. doi: 10.1038/s43856-023-00400-y (PMC10684506; doi:10.1038/s43856-023-00400-y)
Supplement: Supplementary file 2 — Supplementary Data 1 [file 43856_2023_400_MOESM2_ESM.xlsx]

## Sheet: Figure 2d
Figure 2d
1 week after AAV infection			Statistics				Tukey's HSD test
Group	% genome editing			Mean % genome editing	SD			Mean.Difference	Lower.CI	Upper.CI	p.value
AAV (-)	4.52884		AAV (-)	2.01724	2.30453		gRNAcont vs AAV (-)	5.73588	-8.90617	20.3779	0.557904
AAV (-)	0		gRNAcont	7.75313	1.32678		gRNAedit vs AAV (-)	33.4278	20.1986	46.657	7.78622e-05
AAV (-)	1.52289		gRNAedit	35.445	9.47198		gRNAedit vs gRNAcont	27.6919	15.6759	39.7079	0.000175856
AAV-gRNAcont	5.93512
AAV-gRNAcont	9.06858
AAV-gRNAcont	8.24855
AAV-gRNAcont	7.76025
AAV-gRNAedit	36.5135
AAV-gRNAedit	42.3729
AAV-gRNAedit	36.3525
AAV-gRNAedit	34.0625
AAV-gRNAedit	16.2291
AAV-gRNAedit	46.2321
AAV-gRNAedit	36.3525
2 weeks after AAV infection
Group	% genome editing			Mean % genome editing	SD			Mean.Difference	Lower.CI	Upper.CI	p.value
AAV (-)	0.136493		AAV (-)	0.0500383	0.0751811		gRNAcont vs AAV (-)	4.59127	-9.26807	18.4506	0.654555
AAV (-)	0.0136219		gRNAcont	4.64131	2.00184		gRNAedit vs AAV (-)	33.0789	20.5568	45.6009	5.20159e-05
AAV (-)	0		gRNAedit	33.1289	8.9862		gRNAedit vs gRNAcont	28.4876	17.1139	39.8613	8.4269e-05
AAV-gRNAcont	3.71411
AAV-gRNAcont	2.7789
AAV-gRNAcont	7.41503
AAV-gRNAcont	4.6572
AAV-gRNAedit	33.3247
AAV-gRNAedit	38.8388
AAV-gRNAedit	30.1093
AAV-gRNAedit	41.6126
AAV-gRNAedit	16.0703
AAV-gRNAedit	30.334
AAV-gRNAedit	41.6126
3 weeks after AAV infection
Group	% genome editing			Mean % genome editing	SD			Mean.Difference	Lower.CI	Upper.CI	p.value
AAV (-)	0		AAV (-)	0.515276	1.02239		gRNAcont vs AAV (-)	2.12613	-17.7	21.9522	0.952044
AAV (-)	0		gRNAcont	2.64141	2.3187		gRNAedit vs AAV (-)	38.1744	18.3483	58.0005	0.00116273
AAV (-)	2.04884		gRNAedit	38.6897	17.2083		gRNAedit vs gRNAcont	36.0483	16.2222	55.8744	0.00172497
AAV (-)	0.0122625
AAV-gRNAcont	5.64736
AAV-gRNAcont	2.61703
AAV-gRNAcont	2.30122
AAV-gRNAcont	0
AAV-gRNAedit	30.6397
AAV-gRNAedit	21.67
AAV-gRNAedit	61.7045
AAV-gRNAedit	40.7445
4 weeks after AAV infection
Group	% genome editing			Mean % genome editing	SD			Mean.Difference	Lower.CI	Upper.CI	p.value
AAV (-)	0		AAV (-)	1.56746	3.50495		gRNAcont vs AAV (-)	7.01502	-8.77301	22.803	0.483569
AAV (-)	0		gRNAcont	8.58248	8.21106		gRNAedit vs AAV (-)	60.0403	45.7889	74.2917	2.7994e-07
AAV (-)	7.83731		gRNAedit	61.6078	11.6832		gRNAedit vs gRNAcont	53.0253	37.8333	68.2173	2.14589e-06
AAV (-)	0
AAV (-)	0
AAV-gRNAcont	0
AAV-gRNAcont	12.718
AAV-gRNAcont	3.678
AAV-gRNAcont	17.9339
AAV-gRNAedit	44.8579
AAV-gRNAedit	69.8866
AAV-gRNAedit	49.4758
AAV-gRNAedit	73.5554
AAV-gRNAedit	67.6681
AAV-gRNAedit	64.2029
5 weeks after AAV infection
Group	% genome editing			Mean % genome editing	SD			Mean.Difference	Lower.CI	Upper.CI	p.value
AAV (-)	0		AAV (-)	7.39418	6.96006		gRNAcont vs AAV (-)	-4.79052	-29.4571	19.8761	0.873118
AAV (-)	18.1107		gRNAcont	2.60366	3.65261		gRNAedit vs AAV (-)	45.3654	22.972	67.7588	0.000204276
AAV (-)	6.88582		gRNAedit	52.7596	27.2139		gRNAedit vs gRNAcont	50.1559	24.8207	75.4912	0.000260705
AAV (-)	0
AAV (-)	10.974
AAV (-)	0
AAV (-)	9.14979
AAV (-)	14.0332
AAV-gRNAcont	0
AAV-gRNAcont	5.38591
AAV-gRNAcont	0
AAV-gRNAcont	0
AAV-gRNAcont	7.63239
AAV-gRNAedit	26.3352
AAV-gRNAedit	43.3352
AAV-gRNAedit	30.8939
AAV-gRNAedit	28.2349
AAV-gRNAedit	65.5972
AAV-gRNAedit	88.8453
AAV-gRNAedit	86.0756

## Sheet: Figure 2h
Figure 2h
%genome editing				Statistics				Tukey's HSD test
(-)AAV	cont gRNA	edit gRNA			Mean % genome editing	SD			Mean Diff.	95.00% CI of diff.	Adjusted P Value
0	7.8	18.3		(-)AAV	0	0		(-)AAV vs.cont gRNA	-2.533	-9.842 to 4.775	0.5682
0	1.2	17.9		cont gRNA	2.53333	4.74271		(-)AAV vs. edit gRNA	-19.1	-26.41 to -11.79	0.0005
0	-1.4	21.1		edit gRNA	19.1	1.74356		cont gRNA vs. edit gRNA	-16.57	-23.88 to -9.258	0.0011

## Sheet: Figure 3c
Figure 3c
Number of colony			Statistics				Welch's t-test
Normal Schwann cell precursors	CMT1A Schwann cell precursors			mean	SD			Mean difference	ES (Cohen's d)	Lower CI	Upper CI	p-value
3	0		Normal Schwann cell precursors	4	1.06904		Normal vs CMT1A	3.5	3.78043	2.49671	4.50329	4.98191e-06
3	1		CMT1A Schwann cell precursors	0.5	0.755929
3	2
4	0
5	0
6	0
4	1
4	0
Number of cells / colony			Statistics				Welch's t-test
Normal Schwann cell precursors	CMT1A Schwann cell precursors			mean	SD			Mean difference	ES (Cohen's d)	Lower CI	Upper CI	p-value
23	10		Normal Schwann cell precursors	36.0312	33.9397		Normal vs CMT1A	27.7812	0.856847	15.1327	40.4298	8.46319e-05
7	12		CMT1A Schwann cell precursors	8.25	3.30404
8	5
44	6
42
22
26
43
23
107
10
12
23
135
37
14
27
18
12
20
18
8
6
78
63
86
22
40
121
21
23
14
Number of cells out side of colony			Statistics				Welch's t-test
Normal Schwann cell precursors	CMT1A Schwann cell precursors			mean	SD			Mean difference	ES (Cohen's d)	Lower CI	Upper CI	p-value
65	28		Normal Schwann cell precursors	153	63.4485		Normal vs CMT1A	111.625	2.44461	58.3611	164.889	0.00145653
89	59		CMT1A Schwann cell precursors	41.375	12.0112
90	53
172	33
199	52
176	30
191	33
242	43

## Sheet: Figure 4b
Figure 4b
Area% of MAP2 co-localized with MBP			Statistics				Welch's t-test
Normal iPS-SC	CMT1A-SC			Mean % genome editing	SD			Mean difference	ES (Cohen's d)	Lower CI	Upper CI	p-value
88.04	49.95		Normal iPS-SC	84.118	9.118		Normal vs CMT1A	22.968	2.28896	8.25585	37.6802	0.00714261
72.69	75.29		CMT1A-SC	61.15	10.8736
96.01	66.13
77.71	50.43
86.14	63.95

## Sheet: Figure 4c
Figure 4c
			Statistics				Welch's t-test
group	cell death ratio			mean	SD			Mean difference	ES (Cohen's d)	Lower CI	Upper CI	p-value
normal iPSC	0.0888889		normal iPSC	0.102374	0.0589718		Normal vs CMT1A	0.381875	2.85431	-0.5346	-0.22915	0.000361665
normal iPSC	0.243902		CMT1A iPSC	0.484249	0.179781
normal iPSC	0.0666667
normal iPSC	0.09375
normal iPSC	0.0714286
normal iPSC	0.1
normal iPSC	0.09375
normal iPSC	0.0606061
CMT1A iPSC	0.291667
CMT1A iPSC	0.72093
CMT1A iPSC	0.487179
CMT1A iPSC	0.777778
CMT1A iPSC	0.34375
CMT1A iPSC	0.333333
CMT1A iPSC	0.5
CMT1A iPSC	0.419355

## Sheet: Figure 5b
Figure 5b
			Statistics				Welch's t-test
group	cell death ratio			mean	SD			Mean difference	ES (Cohen's d)	Lower CI	Upper CI	p-value
CMT1A iPSC + control gRNA	0.5		CMT1A iPSC + control gRNA	0.530303	0.0612862		control vs edit	-0.2966	3.86465	0.213272	0.379929	4.41707e-06
CMT1A iPSC + control gRNA	0.526316		CMT1A iPSC + edit gRNA	0.233702	0.089578
CMT1A iPSC + control gRNA	0.59375
CMT1A iPSC + control gRNA	0.5
CMT1A iPSC + control gRNA	0.481481
CMT1A iPSC + control gRNA	0.625
CMT1A iPSC + control gRNA	0.571429
CMT1A iPSC + control gRNA	0.444444
CMT1A iPSC + edit gRNA	0.375
CMT1A iPSC + edit gRNA	0.285714
CMT1A iPSC + edit gRNA	0.130435
CMT1A iPSC + edit gRNA	0.272727
CMT1A iPSC + edit gRNA	0.3125
CMT1A iPSC + edit gRNA	0.173913
CMT1A iPSC + edit gRNA	0.142857
CMT1A iPSC + edit gRNA	0.176471

## Sheet: Figure 6a
Figure 6a
Area% of MBP co-localized with MAP2			Statistics				Student's t-test
AAV-gRNAcont	AAV-gRNAedit			mean	SD			Mean difference	ES (Cohen's d)	Lower CI	Upper CI	p-value
1.78	30.48		AAV-gRNAcont	11.2375	8.82685		control vs edit	-20.33	2.73811	-33.7278	-6.93215	0.0082442
6.37	39.28		AAV-gRNAedit	31.5675	5.68709
21.4	30.94
15.4	25.57

## Sheet: Figure 6d
Figure 6d
Myelinated bundle number / area			Statistics				Wilcoxon's rank sum test with post-hoc Bonferroni correction
group	value			mean	SD			Effect size	Lower CI	Upper CI	adjusted p-value
normal iPSC	2		normal iPSC	2.33333	1.1547		normal iPSC vs CMT1A iPSC	-0.773157	-3	-1	0.00037276
normal iPSC	2		CMT1A iPSC	0.5	0.522233		normal iPSC vs CMT1A iPSC + control gRNA	-0.857856	-3	-1	2.31232e-06
normal iPSC	2		CMT1A iPSC + control gRNA	0.176471	0.392953		normal iPSC vs CMT1A iPSC + edit gRNA	-0.318452	-1	0	0.572766
normal iPSC	3		CMT1A iPSC + edit gRNA	1.625	0.718795		CMT1A iPSC vs CMT1A iPSC + control gRNA	0.338433	0	1	0.635465
normal iPSC	2						CMT1A iPSC vs CMT1A iPSC + edit gRNA	-0.682724	-2	-1	0.000789698
normal iPSC	4						CMT1A iPSC + control gRNA vs CMT1A iPSC + edit gRNA	-0.82832	-2	-1	1.1313e-06
normal iPSC	1
normal iPSC	1
normal iPSC	1
normal iPSC	4
normal iPSC	4
normal iPSC	2
CMT1A iPSC	1
CMT1A iPSC	1
CMT1A iPSC	0
CMT1A iPSC	1
CMT1A iPSC	0
CMT1A iPSC	1
CMT1A iPSC	0
CMT1A iPSC	0
CMT1A iPSC	0
CMT1A iPSC	1
CMT1A iPSC	0
CMT1A iPSC	1
CMT1A iPSC + control gRNA	0
CMT1A iPSC + control gRNA	0
CMT1A iPSC + control gRNA	0
CMT1A iPSC + control gRNA	0
CMT1A iPSC + control gRNA	0
CMT1A iPSC + control gRNA	0
CMT1A iPSC + control gRNA	0
CMT1A iPSC + control gRNA	0
CMT1A iPSC + control gRNA	0
CMT1A iPSC + control gRNA	1
CMT1A iPSC + control gRNA	0
CMT1A iPSC + control gRNA	0
CMT1A iPSC + control gRNA	0
CMT1A iPSC + control gRNA	0
CMT1A iPSC + control gRNA	0
CMT1A iPSC + control gRNA	1
CMT1A iPSC + control gRNA	1
CMT1A iPSC + edit gRNA	2
CMT1A iPSC + edit gRNA	2
CMT1A iPSC + edit gRNA	1
CMT1A iPSC + edit gRNA	3
CMT1A iPSC + edit gRNA	1
CMT1A iPSC + edit gRNA	1
CMT1A iPSC + edit gRNA	2
CMT1A iPSC + edit gRNA	1
CMT1A iPSC + edit gRNA	1
CMT1A iPSC + edit gRNA	3
CMT1A iPSC + edit gRNA	1
CMT1A iPSC + edit gRNA	2
CMT1A iPSC + edit gRNA	1
CMT1A iPSC + edit gRNA	1
CMT1A iPSC + edit gRNA	2
CMT1A iPSC + edit gRNA	2

## Sheet: Figure 7c
Figure 7c
Day42
Intensity of PMP22 / visual field			Statistics				Welch's t-test
group	value			mean	SD			Mean difference	ES (Cohen's d)	Lower CI	Upper CI	p-value
normal iPSC	183772		normal iPSC	193434	11894.9		normal vs CMT1A	-101292	8.43405	-122073	-80510	2.10868e-05
normal iPSC	197442		CMT1A iPSC	294726	12123.7
normal iPSC	184033
normal iPSC	208490
CMT1A iPSC	307755
CMT1A iPSC	300819
CMT1A iPSC	280104
CMT1A iPSC	290226
Day47
Intensity of PMP22 / visual field			Statistics				Tukey's HSD test
group	value			mean	SD			Mean difference	95% CI	adjusted p-value
normal iPSC	334161		normal iPSC	336283	32360.2		normal iPSC vs CMT1A iPSC	656730	-971443 to -342017	0.0002
normal iPSC	296462		CMT1A iPSC	993013	170749		normal iPSC vs CMT1A iPSC + control gRNA	685675	-1000388 to -370962	0.0002
normal iPSC	338929		CMT1A iPSC + control gRNA	1.02196e+06	177828		normal iPSC vs CMT1A iPSC + edit gRNA	140735	-455448 to 173978	0.564
normal iPSC	375581		CMT1A iPSC + edit gRNA	477018	167536		CMT1A iPSC vs CMT1A iPSC + control gRNA	28945.6	-343659 to 285767	0.9925
CMT1A iPSC	808748						CMT1A iPSC vs CMT1A iPSC + edit gRNA	-515995	201282 to 830708	0.0019
CMT1A iPSC	945489						CMT1A iPSC + control gRNA vs CMT1A iPSC + edit gRNA	-544940	230227 to 859653	0.0012
CMT1A iPSC	1.21934e+06
CMT1A iPSC	998476
CMT1A iPSC + control gRNA	1.16883e+06
CMT1A iPSC + control gRNA	763755
CMT1A iPSC + control gRNA	1.06297e+06
CMT1A iPSC + control gRNA	1.09228e+06
CMT1A iPSC + edit gRNA	553868
CMT1A iPSC + edit gRNA	271862
CMT1A iPSC + edit gRNA	659448
CMT1A iPSC + edit gRNA	422896
Intensity of MAP2 / visual field			Statistics				Tukey's HSD test
group	value			mean	SD			Mean difference	95% CI	adjusted p-value
normal iPSC	434424		normal iPSC	556903	175726		normal iPSC vs CMT1A iPSC	-164037	-97022 to 425096	0.2923
normal iPSC	810828		CMT1A iPSC	392865	81943.1		normal iPSC vs CMT1A iPSC + control gRNA	-211230	-49828 to 472289	0.1295
normal iPSC	443638		CMT1A iPSC + control gRNA	345672	60904.1		normal iPSC vs CMT1A iPSC + edit gRNA	-46789.8	-214269 to 307849	0.9496
normal iPSC	538720		CMT1A iPSC + edit gRNA	510113	143358		CMT1A iPSC vs CMT1A iPSC + control gRNA	-47193.2	-213866 to 308252	0.9484
CMT1A iPSC	307581						CMT1A iPSC vs CMT1A iPSC + edit gRNA	117247	-378306 to 143811	0.5607
CMT1A iPSC	497599						CMT1A iPSC + control gRNA vs CMT1A iPSC + edit gRNA	164441	-425499 to 96618	0.2904
CMT1A iPSC	353880
CMT1A iPSC	412401
CMT1A iPSC + control gRNA	268530
CMT1A iPSC + control gRNA	351272
CMT1A iPSC + control gRNA	417405
CMT1A iPSC + control gRNA	345482
CMT1A iPSC + edit gRNA	570051
CMT1A iPSC + edit gRNA	356934
CMT1A iPSC + edit gRNA	679720
CMT1A iPSC + edit gRNA	433746
Area % of MAP2 co-localized with PMP22			Statistics				Tukey's HSD test
group	value			mean	SD			Mean difference	95% CI	adjusted p-value
normal iPSC	88.52		normal iPSC	83.175	7.46138		normal iPSC vs CMT1A iPSC	-26.845	13.39 to 40.30	0.0004
normal iPSC	79.53		CMT1A iPSC	56.33	4.2434		normal iPSC vs CMT1A iPSC + control gRNA	-26.96	13.50 to 40.42	0.0003
normal iPSC	74.46		CMT1A iPSC + control gRNA	56.215	9.04386		normal iPSC vs CMT1A iPSC + edit gRNA	-5.38	-8.078 to 18.84	0.646
normal iPSC	90.19		CMT1A iPSC + edit gRNA	77.795	2.98639		CMT1A iPSC vs CMT1A iPSC + control gRNA	-0.115	-13.34 to 13.57	>0.9999
CMT1A iPSC	56.1						CMT1A iPSC vs CMT1A iPSC + edit gRNA	21.465	-34.92 to -8.007	0.0024
CMT1A iPSC	55.03						CMT1A iPSC + control gRNA vs CMT1A iPSC + edit gRNA	21.58	-35.04 to -8.122	0.0023
CMT1A iPSC	52.04
CMT1A iPSC	62.15
CMT1A iPSC + control gRNA	45.7
CMT1A iPSC + control gRNA	54.49
CMT1A iPSC + control gRNA	57
CMT1A iPSC + control gRNA	67.67
CMT1A iPSC + edit gRNA	79.76
CMT1A iPSC + edit gRNA	76.18
CMT1A iPSC + edit gRNA	80.8
CMT1A iPSC + edit gRNA	74.44
Area % of PMP22 co-localized with MAP2			Statistics				Tukey's HSD test
group	value			mean	SD			Mean difference	95% CI	adjusted p-value
normal iPSC	29.79		normal iPSC	35.875	4.17333		normal iPSC vs CMT1A iPSC	-17.6525	9.472 to 25.83	0.0002
normal iPSC	38.37		CMT1A iPSC	18.2225	4.64974		normal iPSC vs CMT1A iPSC + control gRNA	-19.2	11.02 to 27.38	7.7e-05
normal iPSC	38.8		CMT1A iPSC + control gRNA	16.675	4.33822		normal iPSC vs CMT1A iPSC + edit gRNA	-4.7875	-3.393 to 12.97	0.3477
normal iPSC	36.54		CMT1A iPSC + edit gRNA	31.0875	1.69657		CMT1A iPSC vs CMT1A iPSC + control gRNA	-1.5475	-6.633 to 9.728	0.9415
CMT1A iPSC	16.63						CMT1A iPSC vs CMT1A iPSC + edit gRNA	12.865	-21.05 to -4.685	0.0026
CMT1A iPSC	21.11						CMT1A iPSC + control gRNA vs CMT1A iPSC + edit gRNA	14.4125	-22.59 to -6.232	0.001
CMT1A iPSC	12.42
CMT1A iPSC	22.73
CMT1A iPSC + control gRNA	15.37
CMT1A iPSC + control gRNA	11.66
CMT1A iPSC + control gRNA	22.03
CMT1A iPSC + control gRNA	17.64
CMT1A iPSC + edit gRNA	30.11
CMT1A iPSC + edit gRNA	32.6
CMT1A iPSC + edit gRNA	32.44
CMT1A iPSC + edit gRNA	29.2

## Sheet: Figure 7d
Figure 7d
Day 42 PMP22 / GAPDH			Statistics				Welch's t-test
group	value			mean	SD			Mean difference	ES (Cohen's d)	Lower CI	Upper CI	p-value
normal iPSC	0.802781		normal iPSC	0.873604	0.171934		normal vs CMT1A	-1.15561	5.47748	-1.65593	-0.655292	0.00373445
normal iPSC	0.748394		CMT1A iPSC	2.02921	0.243843
normal iPSC	1.06964
CMT1A iPSC	1.85934
CMT1A iPSC	2.30862
CMT1A iPSC	1.91968
Day 47 PMP22 / GAPDH			Statistics				Tukey's HSD test
group	value			mean	SD			Mean difference	95%CI	adjusted p-value
normal iPSC	0.364668		normal iPSC	0.369867	0.00632815		normal iPSC vs CMT1A iPSC	0.565608	-0.8518 to -0.2795	0.001
normal iPSC	0.376913		CMT1A iPSC	0.935475	0.101385		normal iPSC vs CMT1A iPSC + control gRNA	0.479676	-0.7658 to -0.1935	0.003
normal iPSC	0.368021		CMT1A iPSC + control gRNA	0.849543	0.191331		normal iPSC vs CMT1A iPSC + edit gRNA	0.106103	-0.3922 to 0.1800	0.6507
CMT1A iPSC	0.977398		CMT1A iPSC + edit gRNA	0.47597	0.0312926		CMT1A iPSC vs CMT1A iPSC + control gRNA	-0.0859315	-0.2002 to 0.3721	0.774
CMT1A iPSC	0.819852						CMT1A iPSC vs CMT1A iPSC + edit gRNA	-0.459505	0.1734 to 0.7457	0.0039
CMT1A iPSC	1.00917						CMT1A iPSC + control gRNA vs CMT1A iPSC + edit gRNA	-0.373573	0.08743 to 0.6597	0.0131
CMT1A iPSC + control gRNA	1.02486
CMT1A iPSC + control gRNA	0.878314
CMT1A iPSC + control gRNA	0.645456
CMT1A iPSC + edit gRNA	0.468272
CMT1A iPSC + edit gRNA	0.449245
CMT1A iPSC + edit gRNA	0.510393

[truncated: 4 more sheets: Figure 7e, Figure 7f, Supplementary Figure 6a, Supplementary Figure 6b]
